# Supplementary material for: Experimental encephalomyelitis at age 90, still relevant and elucidating how viruses trigger disease
Source: J Exp Med. 2023 Jan 18;220(2):e20221322. doi: 10.1084/jem.20221322 (PMC9880878; doi:10.1084/jem.20221322)
Supplement: Table S1 — shows annotations, amino acid lengths, and accession numbers for the proteins in Fig. 1. [file JEM_20221322_TableS1.xlsx]

## Sheet: Sheet1
Protein	Organism	# amino acids	GenBank Accession number
Tenascin-C	Homo sapiens	1838	KAI4008196
Tenascin-R	Homo sapiens	1358	KAI4084032.1
Tenascin	Anomala cuprea entomopoxvirus	303	YP_009001596.1
Neuregulin 1	Homo sapiens	135	KAI4010232.1
Neuregulin	Squirrelpox virus	268	YP_00865862.1
Epidermal growth factor-like-domain-containing protein	Cotia virus SPAn232	74	YP_005296221.1
Growth factor	BeAn58058 virus	74	YP_009329636.1
Secreted EGF-like growth factor	Eptesipox virus	80	YP_009407966.1
EGF-like protein growth factor	Tanapox virus	77	ABQ43487.1
15L	Yaba-like disease virus	77	NP_073400.1
Myxoma growth factor	Myxoma virus	85	AQT34500.1
Secreted epidermal growth factor-like protein	Vaccinia virus	139	AAR17848.1
Epidermal growth factor-like protein	Variola virus	139	APR62739.1
Epidermal growth factor-like protein	Taterapox virus	139	YP_717318.1
Pro-vaccinia growth factor	Monkeypox virus	136	QGQ59728.1
HSPV016	Horsepox virus	140	ABH08111.1
Secreted epidermal growth factor-like protein	Cowpox virus	138	ADZ24024.1
Epidermal growth factor-like protein	Camelpox virus	139	NP_570400.1
Secreted epidermal growth factor-like protein	Rabbitpox virus	138	Q6RZT5.1
Secreted epidermal growth factor-like protein	Buffalopox virus	140	AVO21038.1
Proheparin-binding EGF-like growth factor	Homo sapiens	208	NP_001936.1
Secreted EGF-like protein	Akhmeta virus	138	QEQ49567.1
Viral growth factor	Ectromelia virus	83	CAE0049.1
Secreted EGF-like protein	Volepox virus	128	YP_009281761.1
Secreted EGF-like protein	Skunkpox virus	131	YP_009282707
EGF-like protein	Fowlpox virus	125	NP_039174.1
Epidermal growth factor-like protein	Pigeonpox virus	123	YP_009046439.1
Epidermal growth factor-like protein	Flamingopox virus	140	FGPVKD09
Epidermal growth factor-like protein	Penguinpox virus	123	YP_009046207.1
ORF-137	Teiidae poxvirus 1	119	QRY19007.1
EGF-like protein	Finch poxvirus	124	UOX38581.1
EGF-like protein	Magpiepox virus	96	QGM48920.1
EGF-like protein	Canarypox virus	126	NP_955308.1
SWPV2-ORF271	Shearwaterpox virus	126	ARE67522.1
EGF-like protein	Cheloniid poxvirus 1	132	QRI43003.1
